# Supplementary material for: The diagnostic yield of exome sequencing in liver diseases from a curated gene panel
Source: Sci Rep. 2023 Dec 6;13:21540. doi: 10.1038/s41598-023-42202-1 (PMC10700603; doi:10.1038/s41598-023-42202-1)
Supplement: Supplementary file 2 — Supplementary Information 2. [file 41598_2023_42202_MOESM2_ESM.xlsx]

## Sheet: Sheet1
Pathogenic variants with a high allele frequency
Variant ID	Variant Type	Ref Allele	Alt Allele	Rs Number	Transcript Stable Id	Has CCDS Transcript	Effect	HGVS_c	HGVS_p	Gene Name	UpToDate Gene Name	All Gene Symbols	Consequence annotations: Effect|Gene|Transcript|HGVS_c|HGVS_p|Polyphen_Humdiv|Polyphen_Humvar	ExAC global af	ExAC global gts	ExAC afr af	ExAC afr gts	ExAC amr af	ExAC amr gts	ExAC eas af	ExAC eas gts	ExAC sas af	ExAC sas gts	ExAC fin af	ExAC fin gts	ExAC nfe af	ExAC nfe gts	ExAC oth af	ExAC oth gts	ExAC vqslod	ExAC Mean Coverage	ExAC Sample Covered 10x	gnomAD Exome FILTER	gnomAD Exome segdup	gnomAD Exome lcr	gnomAD Exome decoy	gnomAD Exome rf_tp_probability	gnomAD Exome qd	gnomAD Exome pab_max	gnomAD Exome global_AF	gnomAD Exome global_AN	gnomAD Exome global_nhet	gnomAD Exome global_nhomalt	gnomAD Exome global_nhemi	gnomAD Exome controls_AF	gnomAD Exome controls_AN	gnomAD Exome controls_nhet	gnomAD Exome controls_nhomalt	gnomAD Exome controls_nhemi
1-53676583-CAG-C	indel	CAG	C	NA	ENST00000371486	TRUE	frameshift_variant	c.1239_1240delGA	p.Lys414fs	CPT2	'CPT2'	CPT1|CPTASE|CPT2	frameshift_variant|CPT2|ENST00000371486|c.1239_1240delGA|p.Lys414fs|NA|NA	0.00010725	'60594/13/0'	0	'5179/0/0'	0	'5771/0/0'	0	'4325/0/0'	0	'8247/0/0'	0	'3303/0/0'	0.00019503	'33316/13/0'	0	'453/0/0'	3.53	47.15	60657	PASS	0	0	0	0.856911	17.46	0.942493	0.00021084	251372	53	0	NA	7.31e-05	109390	8	0	NA
7-117199644-ATCT-A	indel	ATCT	A	rs199826652	ENST00000003084	TRUE	disruptive_inframe_deletion	c.1521_1523delCTT	p.Phe508del	CFTR	'CFTR'	MRP7|ABC35|TNR-CFTR|dJ760C5.1|CFTR/MRP|CFTR|CF|ABCC7	disruptive_inframe_deletion|CFTR|ENST00000003084|c.1521_1523delCTT|p.Phe508del|NA|NA	0.00678505	'59825/823/0'	0.00202079	'5175/21/0'	0.00337254	'5743/39/0'	0	'4323/0/0'	0.00248364	'8213/41/0'	0.00196791	'3290/13/0'	0.0106035	'32631/707/0'	0.00221239	'450/2/0'	3.51	74.67	60688	PASS	0	0	0	0.840801	17.95	1	0.00706849	251256	1774	1	NA	0.00630179	109334	687	1	NA
14-94844947-C-T	snv	C	T	rs28929474	ENST00000355814	TRUE	missense_variant	c.1096G>A	p.Glu366Lys	SERPINA1	'SERPINA1'	PI|AAT|A1A|PI1|alpha-1-antitrypsin|A1AT|alpha1AT|SERPINA1	missense_variant|SERPINA1|ENST00000355814|c.1096G>A|p.Glu366Lys|1.0|0.997,missense_variant|SERPINA1|ENST00000393087|c.1096G>A|p.Glu366Lys|1.0|0.997,missense_variant|SERPINA1|ENST00000393088|c.1096G>A|p.Glu366Lys|1.0|0.997,missense_variant|SERPINA1|ENST00000404814|c.1096G>A|p.Glu366Lys|1.0|0.997,missense_variant|SERPINA1|ENST00000437397|c.1096G>A|p.Glu366Lys|1.0|0.997,missense_variant|SERPINA1|ENS…	0.0116983	'58866/1388/11'	0.00340004	'5112/35/0'	0.00314081	'5695/36/0'	0	'4307/0/0'	6.08e-05	'8216/1/0'	0.0177847	'3092/112/1'	0.0183055	'32008/1196/10'	0.00900901	'436/8/0'	6.66	52.52	60688	PASS	0	0	0	0.938719	13.75	1	0.0111275	251360	2759	19	NA	0.0109896	109376	1182	10	NA
7-87041333-C-T	snv	C	T	rs61730509	ENST00000265723	TRUE	missense_variant	c.2800G>A	p.Ala934Thr	ABCB4	'ABCB4'	ABCB4|MDR2|PFIC-3|GBD1|PGY3|MDR3	missense_variant|ABCB4|ENST00000265723|c.2800G>A|p.Ala934Thr|0.999|0.989,missense_variant|ABCB4|ENST00000359206|c.2800G>A|p.Ala934Thr|0.987|0.797,missense_variant|ABCB4|ENST00000545634|c.2800G>A|p.Ala934Thr|0.987|0.797	0.00131551	'60274/159/0'	0.01509	'5013/156/0'	8.67e-05	'5764/1/0'	0	'4293/0/0'	0	'8237/0/0'	0	'3300/0/0'	0	'33217/0/0'	0.00221239	'450/2/0'	6.08	63.62	60603	PASS	0	0	0	0.940327	12.99	1	0.000984111	250988	245	1	NA	0.000951057	109352	104	0	NA
False pathogenic variants with a high allele frequency
Variant ID	Variant Type	Ref Allele	Alt Allele	Rs Number	Transcript Stable Id	Has CCDS Transcript	Effect	HGVS_c	HGVS_p	Gene Name	UpToDate Gene Name	All Gene Symbols	Consequence annotations: Effect|Gene|Transcript|HGVS_c|HGVS_p|Polyphen_Humdiv|Polyphen_Humvar	ExAC global af	ExAC global gts	ExAC afr af	ExAC afr gts	ExAC amr af	ExAC amr gts	ExAC eas af	ExAC eas gts	ExAC sas af	ExAC sas gts	ExAC fin af	ExAC fin gts	ExAC nfe af	ExAC nfe gts	ExAC oth af	ExAC oth gts	ExAC vqslod	ExAC Mean Coverage	ExAC Sample Covered 10x	gnomAD Exome FILTER	gnomAD Exome segdup	gnomAD Exome lcr	gnomAD Exome decoy	gnomAD Exome rf_tp_probability	gnomAD Exome qd	gnomAD Exome pab_max	gnomAD Exome global_AF	gnomAD Exome global_AN	gnomAD Exome global_nhet	gnomAD Exome global_nhomalt	gnomAD Exome global_nhemi	gnomAD Exome controls_AF	gnomAD Exome controls_AN	gnomAD Exome controls_nhet	gnomAD Exome controls_nhomalt	gnomAD Exome controls_nhemi
X-153764217-C-T	snv	C	T	rs1050828	ENST00000393562	TRUE	missense_variant	c.292G>A	p.Val98Met	G6PD	'G6PD'	G6PD|G6PD1	missense_variant|G6PD|ENST00000393562|c.292G>A|p.Val98Met|0.998|0.694,missense_variant|G6PD|ENST00000393564|c.202G>A|p.Val68Met|0.997|0.727	0.0115057	'NA/909/210/44'	0.113488	'NA/867/197/44'	0.00291294	'NA/27/6/0'	0	'NA/0/0/0'	0.000399361	'NA/4/3/0'	0	'NA/0/0/0'	0.000210913	'NA/10/4/0'	0.00163399	'NA/1/0/0'	24.79	52.28	60603	PASS	0	0	0	0.940327	17.41	1	0.009061	183313	1153	59	NA	0.00977341	80320	533	29	NA
9-139399132-C-T	snv	C	T	rs2229968	ENST00000277541	TRUE	missense_variant	c.5011G>A	p.Val1671Ile	NOTCH1	'NOTCH1'	TAN1|NOTCH1	missense_variant|NOTCH1|ENST00000277541|c.5011G>A|p.Val1671Ile|0.006|0.004	0.00514403	'1924/20/0'	0.0342466	'204/15/0'	0	'60/0/0'	0	'106/0/0'	0.00253807	'588/3/0'	0	'3/0/0'	0.00105485	'946/2/0'	0	'17/0/0'	1.81	3.14	3928	PASS	0	0	0	0.605097	13.62	1	0.0024469	125056	302	2	NA	0.00253279	52906	132	1	NA
9-139401302-G-A	snv	G	A	rs80340744	ENST00000277541	TRUE	missense_variant	c.3767C>T	p.Pro1256Leu	NOTCH1	'NOTCH1'	TAN1|NOTCH1	missense_variant|NOTCH1|ENST00000277541|c.3767C>T|p.Pro1256Leu|0.171|0.177	0.00217383	'51529/221/2'	0.0260391	'3788/204/2'	0.00105688	'5193/11/0'	0.000131614	'3798/1/0'	0	'7366/0/0'	0	'2218/0/0'	5.21e-05	'28798/3/0'	0.0027027	'368/2/0'	6.18	30.06	57088	PASS	0	0	0	0.92742	13.63	1	0.00151191	244062	363	3	NA	0.00164508	106986	174	1	NA
5-1293767-G-A	snv	G	A	rs34094720	ENST00000310581	TRUE	missense_variant	c.1234C>T	p.His412Tyr	TERT	'TERT'	TRT|TP2|TCS1|hEST2|EST2|TERT	missense_variant|TERT|ENST00000310581|c.1234C>T|p.His412Tyr|0.379|0.134,missense_variant|TERT|ENST00000334602|c.1234C>T|p.His412Tyr|0.938|0.192	0.00634172	'9421/117/2'	0.00111483	'895/2/0'	0	'222/0/0'	0	'521/0/0'	0.000373227	'4016/3/0'	0.0119048	'41/1/0'	0.0153088	'3643/111/2'	0	'83/0/0'	4.64	10.55	15274	PASS	0	0	0	0.939363	14.23	1	0.00326544	167512	539	4	NA	0.00238369	71318	170	0	NA
1-45481018-G-A	snv	G	A	rs116233118	ENST00000246337	TRUE	missense_variant	c.952G>A	p.Gly318Arg	UROD	'UROD'	UROD	missense_variant|UROD|ENST00000246337|c.952G>A|p.Gly318Arg|0.025|0.063	0.00148119	'59909/178/0'	0.0155763	'4976/160/0'	0.000791696	'5675/9/0'	0	'4314/0/0'	6.14e-05	'8145/1/0'	0	'3227/0/0'	0.000105635	'33126/7/0'	0.00111857	'446/1/0'	6.32	46.63	60639	PASS	0	0	0	0.939363	13.15	1	0.00127222	250742	317	1	NA	0.00121623	109354	133	0	NA
19-50917023-G-A	snv	G	A	rs145473716	ENST00000440232	TRUE	missense_variant	c.2275G>A	p.Val759Ile	POLD1	'POLD1'	CDC2|POLD|POLD1	missense_variant|POLD1|ENST00000440232|c.2275G>A|p.Val759Ile|1.0|0.997,missense_variant|POLD1|ENST00000599857|c.2275G>A|p.Val759Ile|1.0|0.997	0.00174083	'58676/203/1'	0	'5114/0/0'	0.000519931	'5764/6/0'	0.00127669	'4297/11/0'	0.00242014	'7196/35/0'	0	'3307/0/0'	0.00229239	'32568/148/1'	0.0034642	'430/3/0'	5.42	80.82	60548	PASS	0	0	0	0.940327	13.4	1	0.00184152	247622	440	8	NA	0.00152556	106846	159	2	NA
6-51875133-G-A	snv	G	A	rs115338476	ENST00000340994	TRUE	missense_variant	c.5725C>T	p.Arg1909Trp	PKHD1	'PKHD1'	TIGM1|ARPKD|FCYT|FPC|PKHD1	missense_variant|PKHD1|ENST00000340994|c.5725C>T|p.Arg1909Trp|0.011|0.013,missense_variant|PKHD1|ENST00000371117|c.5725C>T|p.Arg1909Trp|0.015|0.008	0.00175071	'60337/208/2'	0.0181731	'5013/185/2'	0.00104257	'5743/12/0'	0.000115875	'4314/1/0'	6.06e-05	'8248/1/0'	0	'3289/0/0'	0.000135192	'33277/9/0'	0	'453/0/0'	6.64	64.3	60657	PASS	0	0	0	0.940327	13	1	0.00149629	251288	370	3	NA	0.00143544	109374	155	1	NA
6-51917987-G-C	snv	G	C	rs115045643	ENST00000340994	TRUE	missense_variant	c.2027C>G	p.Pro676Arg	PKHD1	'PKHD1'	TIGM1|ARPKD|FCYT|FPC|PKHD1	missense_variant|PKHD1|ENST00000340994|c.2027C>G|p.Pro676Arg|0.001|0.005,missense_variant|PKHD1|ENST00000371117|c.2027C>G|p.Pro676Arg|0.001|0.002	0.00220112	'60387/261/3'	0.0236448	'4959/240/3'	0.0011236	'5772/13/0'	0	'4319/0/0'	0	'8249/0/0'	0	'3298/0/0'	0.000119958	'33337/8/0'	0	'453/0/0'	4.61	65.97	60657	PASS	0	0	0	0.939363	12.47	1	0.00188328	251158	465	4	NA	0.00193795	109394	210	1	NA
16-2158623-T-C	snv	T	C	rs147685291	ENST00000262304	TRUE	missense_variant	c.6545A>G	p.Gln2182Arg	PKD1	'PKD1'	PKD1|PBP|Pc-1|TRPP1	missense_variant|PKD1|ENST00000262304|c.6545A>G|p.Gln2182Arg|0.771|0.673,missense_variant|PKD1|ENST00000423118|c.6545A>G|p.Gln2182Arg|0.995|0.993	0.00340974	'12090/79/2'	0.0270819	'1399/76/2'	0.0037594	'396/3/0'	0	'638/0/0'	0	'4260/0/0'	0	'162/0/0'	0	'5135/0/0'	0	'100/0/0'	0.497	14.37	16809	PASS	1	0	0	0.822441	13.92	1	0.00120071	170732	201	2	NA	0.00110585	71438	79	0	NA
1-3329229-G-C	snv	G	C	rs371654192	ENST00000270722	TRUE	missense_variant	c.2468G>C	p.Arg823Pro	PRDM16	'PRDM16'	MEL1|PFM13|KIAA1675|MGC166915|KMT8F|PRDM16	missense_variant|PRDM16|ENST00000270722|c.2468G>C|p.Arg823Pro|0.998|0.975,missense_variant|PRDM16|ENST00000378391|c.2468G>C|p.Arg823Pro|0.901|0.655	0.00419423	'8393/71/0'	0.000753012	'663/1/0'	0.00239617	'623/3/0'	0	'392/0/0'	0.000834725	'1794/3/0'	0	'332/0/0'	0.00697624	'4523/64/0'	0	'66/0/0'	3.83	7.82	18807	PASS	0	0	0	0.939363	13.3	1	0.0022596	133652	300	1	NA	0.00202344	57328	116	0	NA
20-10622214-C-T	snv	C	T	rs145895196	ENST00000254958	TRUE	missense_variant	c.2810G>A	p.Arg937Gln	JAG1	'JAG1'	AGS|JAGL1|JAG1|AHD|AWS|HJ1|CD339	missense_variant|JAG1|ENST00000254958|c.2810G>A|p.Arg937Gln|0.07|0.006	0.00217169	'60290/261/1'	0.000482812	'5173/5/0'	0.00146856	'5771/17/0'	0	'4322/0/0'	0.00411822	'8189/66/1'	0	'3307/0/0'	0.00252654	'33079/168/0'	0.00550661	'449/5/0'	5.66	88.49	60603	PASS	0	0	0	0.901215	13.64	1	0.00192194	251308	481	1	NA	0.00196555	109384	215	0	NA
20-57466761-C-CCCGCCG	indel	C	CCCGCCG	NA	ENST00000265620	TRUE	start_lost	c.-6_-1dupGCCGCC	NA	GNAS	'GNAS'	GNAS|GNAS1|NESP55|NESP|GNASXL|GPSA|SCG6|SgVI	start_lost|GNAS|ENST00000265620|c.-6_-1dupGCCGCC|NA|NA|NA,start_lost|GNAS|ENST00000306090|c.-2-4_-1dupGCCGCC|NA|NA|NA,start_lost|GNAS|ENST00000354359|c.-6_-1dupGCCGCC|NA|NA|NA,start_lost|GNAS|ENST00000371085|c.-6_-1dupGCCGCC|NA|NA|NA,start_lost|GNAS|ENST00000371095|c.-6_-1dupGCCGCC|NA|NA|NA,conservative_inframe_insertion|GNAS|ENST00000265620|c.-6_-1dupGCCGCC|NA|NA|NA,conservative_inframe_insertio…	0.00467387	'4769/45/0'	0.0412844	'200/18/0'	0.0125	'273/7/0'	0	'160/0/0'	0.00320787	'2323/15/0'	0	'246/0/0'	0.00131492	'1517/4/0'	0.00980392	'50/1/0'	2.07	8.02	17253	PASS	0	1	0	0.678232	5.17	1	0.00120464	67240	81	0	NA	0.00100097	28972	29	0	NA
9-139418204-G-A	snv	G	A	rs187473846	ENST00000277541	TRUE	missense_variant	c.368C>T	p.Thr123Met	NOTCH1	'NOTCH1'	TAN1|NOTCH1	missense_variant|NOTCH1|ENST00000277541|c.368C>T|p.Thr123Met|0.87|0.594	0.000929891	'46156/86/0'	0.000139198	'3591/1/0'	0.0019305	'4128/16/0'	0	'3470/0/0'	7.41e-05	'6747/1/0'	0.000291375	'1715/1/0'	0.00125738	'26179/66/0'	0.00152905	'326/1/0'	4.8	28.42	56250	PASS	0	0	0	0.85281	13.84	1	0.00095848	242050	230	1	NA	0.000639026	106412	68	0	NA
15-89868870-G-A	snv	G	A	rs113994096	ENST00000268124	TRUE	missense_variant	c.1760C>T	p.Pro587Leu	POLG	'POLG'	POLG1|POLGA|POLG	missense_variant|POLG|ENST00000268124|c.1760C>T|p.Pro587Leu|1.0|1.0,missense_variant|POLG|ENST00000442287|c.1760C>T|p.Pro587Leu|1.0|1.0	0.00170217	'60306/204/1'	0	'5181/0/0'	0.000518941	'5775/6/0'	0	'4307/0/0'	0.00030281	'8251/5/0'	0.000303214	'3296/2/0'	0.00288835	'33046/190/1'	0.00110865	'450/1/0'	5.64	78.34	60639	PASS	0	0	0	0.936108	14.41	1	0.00154537	249778	384	1	NA	0.00137884	108062	149	0	NA
15-89873415-G-A	snv	G	A	rs113994094	ENST00000268124	TRUE	missense_variant	c.752C>T	p.Thr251Ile	POLG	'POLG'	POLG1|POLGA|POLG	missense_variant|POLG|ENST00000268124|c.752C>T|p.Thr251Ile|0|0.001,missense_variant|POLG|ENST00000442287|c.752C>T|p.Thr251Ile|0|0.001	0.00171653	'60090/205/1'	0	'5137/0/0'	0.000692521	'5768/8/0'	0	'4309/0/0'	6.06e-05	'8254/1/0'	0.00030248	'3304/2/0'	0.00294909	'32867/193/1'	0.00110619	'451/1/0'	4.29	69.53	60603	PASS	0	0	0	0.935786	13.41	1	0.00154815	251268	387	1	NA	0.00137129	109386	150	0	NA
18-55342156-T-C	snv	T	C	rs3745078	ENST00000283684	TRUE	missense_variant	c.1729A>G	p.Ile577Val	ATP8B1	'ATP8B1'	ATP8B1|FIC1|BRIC|PFIC1|ATPIC|PFIC	missense_variant|ATP8B1|ENST00000283684|c.1729A>G|p.Ile577Val|0.334|0.173,missense_variant|ATP8B1|ENST00000536015|c.1729A>G|p.Ile577Val|0.334|0.173	0.00469584	'60137/540/15'	9.61e-05	'5201/1/0'	0.000345662	'5782/4/0'	0.0492713	'3910/400/13'	0.00787402	'8127/126/2'	0.000151194	'3306/1/0'	8.99e-05	'33360/6/0'	0.00220751	'451/2/0'	5.16	78.64	60706	PASS	0	0	0	0.940327	13.15	1	0.00483534	251482	1164	26	NA	0.00562126	109406	579	18	NA
18-55373767-G-C	snv	G	C	rs3745079	ENST00000283684	TRUE	missense_variant	c.234C>G	p.His78Gln	ATP8B1	'ATP8B1'	ATP8B1|FIC1|BRIC|PFIC1|ATPIC|PFIC	missense_variant|ATP8B1|ENST00000283684|c.234C>G|p.His78Gln|0|0,missense_variant|ATP8B1|ENST00000536015|c.234C>G|p.His78Gln|0|0	0.00427257	'58955/480/14'	9.78e-05	'5111/1/0'	0.000440762	'5667/5/0'	0.0457509	'3915/367/13'	0.0062751	'7869/98/1'	0.000152532	'3277/1/0'	9.18e-05	'32674/6/0'	0.00225225	'442/2/0'	6.43	47.53	60566	PASS	0	0	0	0.940327	12.84	1	0.0043661	251254	1047	25	NA	0.00502159	109328	509	20	NA
9-139405111-G-A	snv	G	A	rs201620358	ENST00000277541	TRUE	missense_variant	c.2734C>T	p.Arg912Trp	NOTCH1	'NOTCH1'	TAN1|NOTCH1	missense_variant|NOTCH1|ENST00000277541|c.2734C>T|p.Arg912Trp|0.994|0.773	0.00194666	'46053/180/0'	0.000581903	'3433/4/0'	0.00238203	'4387/21/0'	0.000155521	'3214/1/0'	6.95e-05	'7193/1/0'	0.00242457	'1847/9/0'	0.00276896	'25679/143/0'	0.00166113	'300/1/0'	3.92	25.46	54696	PASS	0	0	0	0.93954	13.76	1	0.00169898	231904	392	1	NA	0.00158576	100898	158	1	NA
X-153761240-A-G	snv	A	G	rs76723693	ENST00000393562	TRUE	missense_variant	c.1058T>C	p.Leu353Pro	G6PD	'G6PD'	G6PD|G6PD1	missense_variant|G6PD|ENST00000393562|c.1058T>C|p.Leu353Pro|0.467|0.251,missense_variant|G6PD|ENST00000393564|c.968T>C|p.Leu323Pro|0.205|0.193	0.000652622	'NA/55/13/1'	0.00589414	'NA/48/12/1'	0.000752041	'NA/7/1/0'	0	'NA/0/0/0'	0	'NA/0/0/0'	0	'NA/0/0/0'	0	'NA/0/0/0'	0	'NA/0/0/0'	6.73	66.81	60585	PASS	0	0	0	0.940327	15.68	1	0.00052984	183074	71	1	NA	0.00059755	80328	37	1	NA
17-36093675-G-C	snv	G	C	rs202151409	ENST00000225893	TRUE	missense_variant	c.684C>G	p.Asn228Lys	HNF1B	'HNF1B'	HNF1B	missense_variant|HNF1B|ENST00000225893|c.684C>G|p.Asn228Lys|0|0.001,missense_variant|HNF1B|ENST00000561193|c.606C>G|p.Asn202Lys|0.001|0.002	0.00133432	'60543/162/0'	0.000768787	'5195/8/0'	0.0129578	'5638/150/0'	0	'4327/0/0'	6.06e-05	'8255/1/0'	0	'3307/0/0'	4.5e-05	'33367/3/0'	0	'454/0/0'	3.77	81.53	60694	PASS	0	0	0	0.918893	12.44	1	0.00199216	251486	497	2	NA	0.00243127	109408	262	2	NA
16-2139814-G-A	snv	G	A	rs114251396	ENST00000262304	TRUE	missense_variant	c.12826C>T	p.Arg4276Trp	PKD1	'PKD1'	PKD1|PBP|Pc-1|TRPP1	missense_variant|PKD1|ENST00000262304|c.12826C>T|p.Arg4276Trp|0.671|0.022,missense_variant|PKD1|ENST00000423118|c.12823C>T|p.Arg4275Trp|0.866|0.033	0.00644479	'28950/374/2'	0.000928505	'2150/4/0'	0.00228542	'1961/7/1'	0	'2352/0/0'	0.00142679	'5591/16/0'	0.0334706	'906/65/0'	0.00877029	'15796/280/1'	0.00510204	'194/2/0'	3.9	16.39	44151	PASS	0	0	0	0.93954	13.69	1	0.00372729	218926	812	2	NA	0.0041705	97830	406	1	NA
X-153762634-G-A	snv	G	A	rs5030868	ENST00000393562	TRUE	missense_variant	c.653C>T	p.Ser218Phe	G6PD	'G6PD'	G6PD|G6PD1	missense_variant|G6PD|ENST00000393562|c.653C>T|p.Ser218Phe|0.011|0.034,missense_variant|G6PD|ENST00000393564|c.563C>T|p.Ser188Phe|0.014|0.058	0.00265331	'NA/226/142/3'	0.000353315	'NA/3/0/0'	0.000645369	'NA/6/6/0'	0	'NA/0/0/0'	0.0160222	'NA/158/115/2'	0	'NA/0/0/0'	0.00112942	'NA/52/18/1'	0.0112179	'NA/7/3/0'	54.85	61.91	60609	PASS	0	0	0	0.935929	19.88	1	0.00255379	183257	202	6	NA	0.00297827	80248	85	3	NA
16-2130198-G-A	snv	G	A	rs45517294	ENST00000219476	TRUE	missense_variant	c.3430G>A	p.Val1144Met	TSC2	'TSC2'	tuberin|LAM|PPP1R160|TSC4|TSC2	missense_variant|TSC2|ENST00000219476|c.3430G>A|p.Val1144Met|0.328|0.146,missense_variant|TSC2|ENST00000350773|c.3430G>A|p.Val1144Met|0.638|0.282,missense_variant|TSC2|ENST00000401874|c.3298G>A|p.Val1100Met|0.638|0.282	0.000225564	'59823/27/0'	0.000491159	'5085/5/0'	0	'5774/0/0'	0	'4296/0/0'	6.06e-05	'8251/1/0'	0	'3307/0/0'	0.000321248	'32664/21/0'	0	'446/0/0'	4.04	90.94	60069	PASS	0	0	0	0.93954	12.99	1	0.000239664	250350	60	0	NA	0.000164573	109374	18	0	NA
12-121434401-T-G	snv	T	G	rs115080759	ENST00000257555	TRUE	missense_variant	c.1165T>G	p.Leu389Val	HNF1A	'HNF1A'	HNF1|LFB1|MODY3|TCF1|HNF1A	missense_variant|HNF1A|ENST00000257555|c.1165T>G|p.Leu389Val|0.893|0.303	0.000542209	'59875/65/0'	0.00597805	'5041/61/0'	0.000348614	'5733/4/0'	0	'4305/0/0'	0	'8231/0/0'	0	'3148/0/0'	0	'32978/0/0'	0	'439/0/0'	2.29	46.16	60506	PASS	0	0	0	0.91447	12.51	1	0.000434464	250884	109	0	NA	0.000475755	109300	52	0	NA
12-121437110-A-G	snv	A	G	rs202039659	ENST00000257555	TRUE	missense_variant	c.1541A>G	p.His514Arg	HNF1A	'HNF1A'	HNF1|LFB1|MODY3|TCF1|HNF1A	missense_variant|HNF1A|ENST00000257555|c.1541A>G|p.His514Arg|0.709|0.192	0.000290264	'60255/35/0'	0	'5141/0/0'	0.00017304	'5777/2/0'	0	'4308/0/0'	0	'8255/0/0'	0	'3304/0/0'	0.000499198	'33020/33/0'	0	'450/0/0'	4.13	88.14	60591	PASS	0	0	0	0.883841	16.53	1	0.000429936	251200	108	0	NA	0.000274233	109396	30	0	NA
10-48414092-T-C	snv	T	C	rs140271276	ENST00000249598	TRUE	missense_variant	c.776A>G	p.Asn259Ser	GDF2	'GDF2'	GDF2	missense_variant|GDF2|ENST00000249598|c.776A>G|p.Asn259Ser|0.96|0.814	0.000370877	'60622/45/0'	0	'5195/0/0'	0.000432152	'5780/5/0'	0	'4327/0/0'	0.000181686	'8253/3/0'	0	'3307/0/0'	0.000539827	'33308/36/0'	0.00110375	'452/1/0'	6.34	63.95	60676	PASS	0	0	0	0.879119	14.49	1	0.000485232	251426	122	0	NA	0.000402172	109406	44	0	NA
7-117149143-C-T	snv	C	T	rs115545701	ENST00000003084	TRUE	missense_variant	c.220C>T	p.Arg74Trp	CFTR	'CFTR'	MRP7|ABC35|TNR-CFTR|dJ760C5.1|CFTR/MRP|CFTR|CF|ABCC7	missense_variant|CFTR|ENST00000003084|c.220C>T|p.Arg74Trp|0.004|0.001	0.00172331	'60431/207/1'	0.0142056	'5028/145/1'	0.00129848	'5761/15/0'	0.00104143	'4312/9/0'	0.000848074	'8240/14/0'	0	'3307/0/0'	0.000299823	'33333/20/0'	0.00440529	'450/4/0'	4.43	90.99	60670	PASS	0	0	0	0.939076	12.87	1	0.00149415	250978	371	2	NA	0.00151033	109248	163	1	NA
9-139409089-C-T	snv	C	T	rs79782048	ENST00000277541	TRUE	missense_variant	c.2080G>A	p.Glu694Lys	NOTCH1	'NOTCH1'	TAN1|NOTCH1	missense_variant|NOTCH1|ENST00000277541|c.2080G>A|p.Glu694Lys|0.001|0.005	0.000612699	'52979/65/0'	0.000246124	'4061/2/0'	9.63e-05	'5191/1/0'	0	'4040/0/0'	0.000536337	'7450/8/0'	0	'2172/0/0'	0.00090738	'29702/54/0'	0	'363/0/0'	3.52	34.03	57513	PASS	0	0	0	0.907341	13	1	0.000641319	244808	157	0	NA	0.000559149	107306	60	0	NA
19-45412040-C-T	snv	C	T	rs769455	ENST00000252486	TRUE	missense_variant	c.487C>T	p.Arg163Cys	APOE	'APOE'	APOE|AD2	missense_variant|APOE|ENST00000252486|c.487C>T|p.Arg163Cys|1.0|0.994	0.00263514	'7362/37/1'	0.0608553	'268/35/1'	0.00735294	'134/2/0'	0	'292/0/0'	0	'3823/0/0'	0	'37/0/0'	0	'2737/0/0'	0	'71/0/0'	5.71	11.12	10144	PASS	0	0	0	0.852572	13.74	1	0.00142069	154854	214	3	NA	0.00135437	67190	91	0	NA
20-10625624-C-T	snv	C	T	rs147809756	ENST00000254958	TRUE	missense_variant	c.2231G>A	p.Arg744Gln	JAG1	'JAG1'	AGS|JAGL1|JAG1|AHD|AWS|HJ1|CD339	missense_variant|JAG1|ENST00000254958|c.2231G>A|p.Arg744Gln|0.797|0.086	0.000864852	'60599/105/0'	0.000288295	'5200/3/0'	0.000518224	'5783/6/0'	0	'4327/0/0'	0.00133236	'8234/22/0'	0	'3307/0/0'	0.00109386	'33295/73/0'	0.00110132	'453/1/0'	4.08	95.89	60706	PASS	0	0	0	0.864675	12.78	1	0.000946405	251478	238	0	NA	0.00089573	109408	98	0	NA
15-90210915-TC-T	indel	TC	T	NA	ENST00000300055	TRUE	frameshift_variant	c.880delG	p.Asp294fs	PLIN1	'PLIN1'	PLIN1|PLIN	frameshift_variant|PLIN1|ENST00000300055|c.880delG|p.Asp294fs|NA|NA,frameshift_variant|PLIN1|ENST00000430628|c.880delG|p.Asp294fs|NA|NA	1.59e-05	'31497/1/0'	0	'2959/0/0'	0.000227066	'2201/1/0'	0	'2066/0/0'	0	'5497/0/0'	0	'1455/0/0'	0	'17072/0/0'	0	'247/0/0'	3.4	28.23	47994	PASS	0	0	0	0.832982	14.8	0.937791	1.35e-05	221554	3	0	NA	0	97108	0	0	NA
19-45411064-G-A	snv	G	A	rs201672011	ENST00000252486	TRUE	missense_variant	c.91G>A	p.Glu31Lys	APOE	'APOE'	APOE|AD2	missense_variant|APOE|ENST00000252486|c.91G>A|p.Glu31Lys|0.074|0.016	0.000158994	'56588/18/0'	0.000213675	'4678/2/0'	0.000273423	'5483/3/0'	0	'4177/0/0'	0.000126422	'7908/2/0'	0.000736377	'2712/4/0'	0.000112097	'31216/7/0'	0	'414/0/0'	1.76	37.9	59905	PASS	0	0	0	0.93954	13.13	1	0.000120175	249636	30	0	NA	0.000146916	108906	16	0	NA
6-51611651-C-A	snv	C	A	rs148932323	ENST00000340994	TRUE	missense_variant	c.9866G>T	p.Ser3289Ile	PKHD1	'PKHD1'	TIGM1|ARPKD|FCYT|FPC|PKHD1	missense_variant|PKHD1|ENST00000340994|c.9866G>T|p.Ser3289Ile|0.982|0.899,missense_variant|PKHD1|ENST00000371117|c.9866G>T|p.Ser3289Ile|0.983|0.842	0.00336792	'58101/390/2'	0.00109693	'5003/11/0'	0.00315429	'5513/35/0'	0	'4178/0/0'	0.000370737	'8086/6/0'	0.00524853	'3205/34/0'	0.0046897	'31687/296/2'	0.00915332	'429/8/0'	4.38	45.8	60402	PASS	0	0	0	0.939363	13.6	1	0.00320803	249686	795	3	NA	0.00295608	108928	320	1	NA
17-36104632-C-T	snv	C	T	rs140562402	ENST00000225893	TRUE	missense_variant	c.244G>A	p.Asp82Asn	HNF1B	'HNF1B'	HNF1B	missense_variant|HNF1B|ENST00000225893|c.244G>A|p.Asp82Asn|0.738|0.582,missense_variant|HNF1B|ENST00000561193|c.244G>A|p.Asp82Asn|0.966|0.788	0.000693829	'59730/83/0'	0.000297147	'5045/3/0'	0.000347403	'5753/4/0'	0	'4282/0/0'	6.06e-05	'8249/1/0'	0	'3303/0/0'	0.00114588	'32651/75/0'	0	'447/0/0'	5.39	73.33	60232	PASS	0	0	0	0.93954	12.69	1	0.00061636	249854	154	0	NA	0.000590733	108340	64	0	NA
17-36104650-C-A	snv	C	A	rs144425830	ENST00000225893	TRUE	missense_variant	c.226G>T	p.Gly76Cys	HNF1B	'HNF1B'	HNF1B	missense_variant|HNF1B|ENST00000225893|c.226G>T|p.Gly76Cys|1.0|1.0,missense_variant|HNF1B|ENST00000561193|c.226G>T|p.Gly76Cys|1.0|1.0	0.000450827	'59836/54/0'	0.000591833	'5063/6/0'	0.00164931	'5741/19/0'	0	'4284/0/0'	0	'8251/0/0'	0	'3302/0/0'	0.000411874	'32750/27/0'	0.00223714	'445/2/0'	5.08	72.57	60293	PASS	0	0	0	0.939947	14.18	1	0.000575011	250430	142	1	NA	0.000578693	108866	63	0	NA
19-11552120-G-A	snv	G	A	rs139991238	ENST00000252455	TRUE	missense_variant	c.416G>A	p.Arg139His	PRKCSH	'PRKCSH'	VASAP-60|GIIB|G19P1|PCLD|PLD1|PRKCSH	missense_variant|PRKCSH|ENST00000252455|c.416G>A|p.Arg139His|0.959|0.701,missense_variant|PRKCSH|ENST00000412601|c.416G>A|p.Arg139His|0.996|0.932,missense_variant|PRKCSH|ENST00000587327|c.416G>A|p.Arg139His|0.996|0.932,missense_variant|PRKCSH|ENST00000589838|c.416G>A|p.Arg139His|0.959|0.701,missense_variant|PRKCSH|ENST00000591462|c.416G>A|p.Arg139His|0.996|0.932	0.00163148	'60483/198/0'	0.000288628	'5194/3/0'	0	'5787/0/0'	0.000115553	'4326/1/0'	0	'8256/0/0'	0.00604778	'3267/40/0'	0.0023085	'33201/154/0'	0	'452/0/0'	5.63	94.22	60694	PASS	0	0	0	0.853214	12.58	1	0.00154689	251472	389	0	NA	0.00176404	109408	193	0	NA
2-204735525-G-A	snv	G	A	rs144988077	ENST00000295854	TRUE	missense_variant	c.326G>A	p.Gly109Glu	CTLA4	'CTLA4'	CELIAC3|IDDM12|CD152|CD|GSE|CTLA-4|CTLA4	missense_variant|CTLA4|ENST00000295854|c.326G>A|p.Gly109Glu|0.051|0.071,missense_variant|CTLA4|ENST00000302823|c.326G>A|p.Gly109Glu|0.002|0.026	0.000238892	'60668/29/0'	0	'5201/0/0'	0.000172741	'5787/2/0'	0	'4323/0/0'	0.000181686	'8253/3/0'	0	'3307/0/0'	0.000359637	'33343/24/0'	0	'454/0/0'	5.13	90.13	60706	PASS	0	0	0	0.93954	12.94	1	0.000227454	250600	57	0	NA	0.000228502	109408	25	0	NA
6-51523998-C-T	snv	C	T	rs78518523	ENST00000371117	TRUE	missense_variant	c.10926G>A	p.Met3642Ile	PKHD1	'PKHD1'	TIGM1|ARPKD|FCYT|FPC|PKHD1	missense_variant|PKHD1|ENST00000371117|c.10926G>A|p.Met3642Ile|0.001|0.002	0.000709641	'60508/86/0'	0.000480584	'5197/5/0'	0.00087382	'5712/10/0'	0	'4318/0/0'	0	'8253/0/0'	0	'3306/0/0'	0.00104982	'33269/70/0'	0.00110132	'453/1/0'	6.28	88.49	60657	PASS	0	0	0	0.939947	13.84	1	0.000677491	250926	170	0	NA	0.000631036	109344	69	0	NA
16-2103392-A-T	snv	A	T	rs137853994	ENST00000219476	TRUE	missense_variant	c.275A>T	p.Glu92Val	TSC2	'TSC2'	tuberin|LAM|PPP1R160|TSC4|TSC2	missense_variant|TSC2|ENST00000219476|c.275A>T|p.Glu92Val|0.426|0.707,missense_variant|TSC2|ENST00000350773|c.275A>T|p.Glu92Val|0.373|0.478,missense_variant|TSC2|ENST00000401874|c.275A>T|p.Glu92Val|0.356|0.303	0.00194344	'17683/69/0'	0	'1835/0/0'	0	'894/0/0'	0	'1236/0/0'	0.000574713	'4345/5/0'	0.00526316	'282/3/0'	0.00338701	'8944/61/0'	0	'147/0/0'	3.18	18.09	36952	PASS	0	0	0	0.858243	12.09	1	0.00100352	213250	214	0	NA	0.00102716	92488	95	0	NA
19-11559734-T-C	snv	T	C	rs143784110	ENST00000252455	TRUE	missense_variant	c.1271T>C	p.Val424Ala	PRKCSH	'PRKCSH'	VASAP-60|GIIB|G19P1|PCLD|PLD1|PRKCSH	missense_variant|PRKCSH|ENST00000252455|c.1271T>C|p.Val424Ala|0.397|0.357,missense_variant|PRKCSH|ENST00000412601|c.1262T>C|p.Val421Ala|0.744|0.626,missense_variant|PRKCSH|ENST00000587327|c.1262T>C|p.Val421Ala|0.744|0.626,missense_variant|PRKCSH|ENST00000589838|c.1271T>C|p.Val424Ala|0.397|0.357,missense_variant|PRKCSH|ENST00000591462|c.1262T>C|p.Val421Ala|0.744|0.626	0.000560418	'60602/66/1'	9.62e-05	'5196/1/0'	0.00336846	'5751/37/1'	0	'4322/0/0'	0	'8256/0/0'	0.000302389	'3305/2/0'	0.000389864	'33319/26/0'	0	'453/0/0'	4.29	94.66	60694	PASS	0	0	0	0.940327	13.22	1	0.000616454	251438	153	1	NA	0.000548607	109368	60	0	NA
7-117175323-G-A	snv	G	A	rs138338446	ENST00000003084	TRUE	missense_variant	c.601G>A	p.Val201Met	CFTR	'CFTR'	MRP7|ABC35|TNR-CFTR|dJ760C5.1|CFTR/MRP|CFTR|CF|ABCC7	missense_variant|CFTR|ENST00000003084|c.601G>A|p.Val201Met|0.952|0.684	0.000197677	'60681/24/0'	0	'5203/0/0'	0.000345483	'5785/4/0'	0.000115553	'4326/1/0'	0	'8256/0/0'	0	'3307/0/0'	0.000239743	'33353/16/0'	0.00330396	'451/3/0'	5.09	98.85	60706	PASS	0	0	0	0.927392	12.1	1	0.000230679	251432	56	1	NA	0.000210226	109406	23	0	NA
[truncated: 117 more columns]
