# Supplementary material for: The diagnostic yield of exome sequencing in liver diseases from a curated gene panel
Source: Sci Rep. 2023 Dec 6;13:21540. doi: 10.1038/s41598-023-42202-1 (PMC10700603; doi:10.1038/s41598-023-42202-1)
Supplement: Supplementary file 3 — Supplementary Information 3. [file 41598_2023_42202_MOESM3_ESM.xlsx]

## Sheet: Liver_CLD_cohort
Study ID	Genomic coordinates	Gene	Coding variant	Protein variant	Zygosity	ACMG classification	ACMG criteria	Genetic diagnosis	Implication of genetic diagnosis
CLD_01	14-94844947-C-T	SERPINA1	c.1096G>A	p.Glu366Lys	Homozygous	Pathogenic	PS3, PS4, PM3_verystrong, PP5	Alpha 1 Antitrypsin Deficiency	Confirm Clinical Diagnosis
CLD_02	7-117199644-ATCT-A	CFTR	c.1521_1523del	p.Phe508del	Homozygous	Pathogenic	PS3, PS4, PM3_verystrong, PM4, PP5	Cystic Fibrosis	Confirm Clinical Diagnosis
CLD_03	X-18915350-TCTC-T	PHKA2	c.3210_3212del	p.Arg1072del	Hemizygous	Likely pathogenic	PM2_supp, PM4, PS4_mod, PP4	Glycogen Storage Disease IXa	Confirm Clinical Diagnosis
CLD_04	6-26091179-C-G	HFE	c.187C>G	p.His63Asp	Heterozygous	Pathogenic/risk factor	PM3_verystrong, PS3, PS4, PP5	Hereditary hemochromatosis	Confirm Clinical Diagnosis
	6-26091333-G-A	HFE	c.340+1G>A		Heterozygous	Likely pathogenic	PVS1, PM2_supp
CLD_05	20-10625625-G-A	JAG1	c.2230C>T	p.Arg744Ter	Heterozygous	Pathogenic	PVS1, PS4_mod, PM2_supp	Alagille syndrome	Reclassify disease
CLD_06	2-241808307-A-AC	AGXT	c.33dup	p.Lys12GlnfsTer156	Homozygous	Pathogenic	PVS1, PM3_verystrong	Primary hyperoxaluria type 1	Identify a genetic disease that partially explains phenotype
CLD_07	5-112174631-C-T	APC	c.3340C>T	p.Arg1114Ter	Heterozygous	Pathogenic	PVS1_strong, PS4_mod, PM2_supp	Familial adenomatous polyposis	Reclassify disease
CLD_08	13-52539030-C-T	ATP7B	c.1847G>A	p.Arg616Gln	Heterozygous	Pathogenic	PM2_supp, PP3, PM3_verystrong	Wilson Disease	Confirm Clinical Diagnosis
	13-52531651-C-A	ATP7B	c.2447+1G>T		Heterozygous	Pathogenic	PVS1, PM2_supp, PM3
CLD_09	16-2158353-CGT-C	PKD1	c.6813_6814delAC	p.Arg2272GlyfsTer147	Heterozygous	Likely pathogenic	PVS1, PM2_supp	Autosomal Dominant Polycystic Kidney Disease	Identify a genetic disease that partially explains phenotype
CLD_10	11-5248232-T-A	HBB	c.20A>T	p.Glu7Val	Homozygous	Pathogenic	PS4, PS3, PM3_verystrong, PM5, PP5	Sickle cell anemia	Confirm Clinical Diagnosis
CLD_11	6-108246069-G-A	SEC63	c.292C>T	p.Arg98Ter	Heterozygous	Likely pathogenic	PVS1, PM2_supp	Autosomal Dominant Polycystic Liver Disease	Identify a genetic disease that partially explains phenotype
CLD_12	18-55336654-C-A	ATP8B1	c.1993G>T	p.Glu665Ter	Homozygous	Pathogenic	PVS1, PM2_supp, PM3	PFIC 1	Identify a molecular subtype of inherited CLD
CLD_13	10-100183554-T-TGGGCCTCCCCTGCTGG	HPS1	c.1472_1487dup	p.His497GlnfsTer90	Homozygous	Pathogenic	PVS1, PM3_verystrong, PS4	Hermansky Pudlak syndrome	Reclassify disease
CLD_14	14-94844947-C-T	SERPINA1	c.1096G>A	p.Glu366Lys	Homozygous	Pathogenic	PS3, PS4, PM3_verystrong, PP5	Alpha 1 Antitrypsin Deficiency	Confirm Clinical Diagnosis
CLD_15	16-3293405-C-T	MEFV	c.2082G>A	p.Met694Ile	Heterozygous	Pathogenic	PS3, PM3_verystrong, PM5, PP5	Familial Mediterranean Fever	Identify a genetic disease that partially explains phenotype
	16-3293310-A-G	MEFV	c.2177T>C	p.Val726Ala	Heterozygous	Pathogenic	PS3, PM3_verystrong, PP5
CLD_16	X-18926101-C-CA	PHKA2	c.2433dup	p.Gly812TrpfsTer28	Hemizygous	Likely pathogenic	PVS1, PM2_supp	Glycogen Storage Disease IXa	Confirm Clinical Diagnosis
CLD_17	11-763394-C-T	TALDO1	c.512C>T	p.Ser171Phe	Homozygous	Likely pathogenic	PM2_supp, PM3, PP1, PP3, PP4	Transaldolase deficiency	Identify a cause for undiagnosed CLD
CLD_18	7-117292931-C-G	CFTR	c.3909C>G	p.Asn1303Lys	Heterozygous	Pathogenic	PS3, PS4, PM2_supp, PM3_verystrong, PP5	Cystic Fibrosis	Confirm Clinical Diagnosis
	7-117199644-ATCT-A	CFTR	c.1521_1523del	p.Phe508del	Homozygous	Pathogenic	PS3, PS4, PM3_verystrong, PM4, PP5
CLD_19	6-26093141-G-A	HFE	c.845G>A	p.Cys282Tyr	Homozygous	Pathogenic/risk factor	PS3, PS4, PM3_verystrong, PP3, PP5	Hereditary hemochromatosis	Reclassify disease
CLD_20	2-169830244-T-C	ABCB11	c.1415A>G	p.Tyr472Cys	Heterozygous	Likely pathogenic	PM2_supp, PM3_strong, PP3,	PFIC 2	Identify a molecular subtype of inherited CLD
	2-169853219-C-T	ABCB11	c.403G>A	p.Glu135Lys	Heterozygous	Likely pathogenic	PM2_supp, PM3_strong, PP3
CLD_21	20-10622487-AT-A	JAG1	c.2625del	p.Lys875AsnfsTer12	Heterozygous	Likely pathogenic	PVS1, PM2_supp	Alagille syndrome	Reclassify disease
CLD_22	20-10629706-T-C	JAG1	c.1395+3A>G		Heterozygous	Likely pathogenic	PS4_mod, PS3_mod, PM2_supp, PP3	Alagille syndrome	Identify a cause for undiagnosed CLD
CLD_23	7-117120149-A-G	CFTR	c.1A>G	p.Met1Val	Heterozygous	Pathogenic	PVS1, PS4, PM2, PM3_verystrong, PP5	Cystic Fibrosis	Confirm Clinical Diagnosis
	7-117199644-ATCT-A	CFTR	c.1521_1523del	p.Phe508del	Heterozygous	Pathogenic	PS3, PS4, PM3_verystrong, PM4, PP5
CLD_24	14-94844947-C-T	SERPINA1	c.1096G>A	p.Glu366Lys	Homozygous	Pathogenic	PS3, PS4, PM3_verystrong, PP5	Alpha 1 Antitrypsin Deficiency	Identify a genetic disease that partially explains phenotype
CLD_25	2-169826656-C-T	ABCB11	c.1708G>A	p.Ala570Thr	Heterozygous	Pathogenic	PS3, PM3, PM2_supp, PP3	PFIC 2	Identify a molecular subtype of inherited CLD
	2-169830250-C-T	ABCB11	c.1409G>A	p.Arg470Gln	Heterozygous	Pathogenic	PM2_supp, PM3_verystrong, PP3
CLD_26	20-10653656-T-C	JAG1	c.82-2A>G		Heterozygous	Likely pathogenic	PVS1, PM2_supp	Alagille syndrome	Identify a cause for undiagnosed CLD
CLD_27	20-10639115-C-A	JAG1	c.694+1G>T		Heterozygous	Likely pathogenic	PVS1, PM2_supp	Alagille syndrome	Identify a cause for undiagnosed CLD
CLD_28	2-169869791-GT-G	ABCB11	c.379del	p.Thr127HisfsTer6	Homozygous	Pathogenic	PVS1, PS4_mod, PM2_supp	PFIC 2	Identify a molecular subtype of inherited CLD
CLD_29	7-87041333-C-T	ABCB4	c.2800G>A	p.Ala934Thr	Homozygous	Likely pathogenic	PS3, PM3_strong, PP3	PFIC 3	Identify a molecular subtype of inherited CLD
CLD_30	6-108214764-T-TT	SEC63	c.1605dup	p.Pro536ThrfsTer24	Heterozygous	Likely pathogenic	PVS1, PM2_supp	Polycystic liver disease	Identify a genetic disease that partially explains phenotype
CLD_31	1-45478659-G-A	UROD	c.101G>A	p.Trp34Ter	Heterozygous	Likely pathogenic	PVS1, PM2_supp	Porphyria cutanea tarda	Identify a genetic disease that partially explains phenotype
CLD_32	7-87073065-C-A	ABCB4	c.1144G>T	p.Glu382Ter	Heterozygous	Likely pathogenic	PVS1, PM2_supp	PFIC 3	Reclassify disease
	7-87041333-C-T	ABCB4	c.2800G>A	p.Ala934Thr	Heterozygous	Likely pathogenic	PS3, PM3_strong, PP3
CLD_33	12-52309125-CA-A	ACVRL1	c.889delC	p.His297IlefsTer4	Heterozygous	Likely pathogenic	PVS1, PM2_supp	Hereditary hemorrhagic telangiectasia	Identify a genetic disease that partially explains phenotype
CLD_34	19-11557167-T-C	PRKCSH	c.762+2T>C		Heterozygous	Likely pathogenic	PVS1, PM2_supp	Polycystic liver disease	Further workup needed to confirm of refute the liver diagnosis
CLD_35	6-51484077-G-C	PKHD1	c.12027C>G	p.Tyr4009Ter	Heterozygous	Likely pathogenic	PVS1_mod, PM2_supp	Autosomal recessive polycystic kidney disease	Identify a genetic disease that partially explains phenotype
	6-51637512-GA-G	PKHD1	c.8629del	p.Ser2877GlnfsTer7	Heterozygous	Likely pathogenic	PVS1, PM2_supp
CLD_36	16-2160781-G-A	PKD1	c.4387C>T	p.Gln1463Ter	Heterozygous	Pathogenic	PVS1, PM2_supp, PP5	Autosomal Dominant Polycystic Kidney Disease	Identify a molecular subtype of inherited CLD
CLD_37	11-62400697-C-T	GANAB	c.743G>A	p.Trp248Ter	Heterozygous	Likely pathogenic	PVS1, PM2_supp	Polycystic kidney and liver disease	Further workup needed to confirm of refute the liver diagnosis
CLD_38	1-64059245-TCC-T	PGM1	c.87_88del	p.Phe29LeufsTer75	Heterozygous	Pathogenic	PVS1, PM2_supp, PM3_supp	Congenital disorder of glycosylation, type It	Identify a cause for undiagnosed CLD
	1-64117434-TTC-T	PGM1	c.1432_1433del	p.Ala479LysfsTer2	Heterozygous	Likely pathogenic	PVS1, PM2_supp
CLD_39	11-5248232-T-A	HBB	c.20A>T	p.Glu7Val	Homozygous	Pathogenic	PS4, PS3, PM3_verystrong, PM5, PP5	Sickle cell anemia	Confirm Clinical Diagnosis
CLD_40	12-121426832-C-T	HNF1A	c.523C>T	p.Gln175Ter	Heterozygous	Likely pathogenic	PVS1, PM2_supp	Maturity onset diabetes of the young III	Reclassify disease
CLD_41	11-62393841-G-A	GANAB	c.2656C>T	p.Arg886Ter	Heterozygous	Likely pathogenic	PVS1, PM2_supp	Polycystic kidney and liver disease	Identify a genetic disease that partially explains phenotype
CLD_42	9-130588924-GC-C	ENG	c.392del	p.Pro131ArgfsTer32	Heterozygous	Pathogenic	PVS1, PS4_mod, PM2_supp	Hereditary hemorrhagic telangiectasia	Identify a genetic disease that partially explains phenotype
CLD_43	11-62400729-CTG-G	GANAB	c.710_711del	p.Gln237ArgfsTer7	Heterozygous	Likely pathogenic	PVS1, PM2_supp	Polycystic kidney and liver disease	Further workup needed to confirm of refute the liver diagnosis
CKD cohort	Genomic coordinates	Gene	Coding variant	Protein variant	Zygosity	ACMG classification	ACMG criteria	Genetic diagnosis	Implication of genetic diagnosis	Liver phenotype
CKD_1	19-11557928-TTCTACGACCGCGTCTGGGCCGCCATCAGGGACAAGTACCGG-T	PRKCSH	c.805_845delTACGACCGCGTCTGGGCCGCCATCAGGGACAAGTACCGGTC	p.Tyr269ArgfsTer14	heterozygous	Likely pathogenic	PVS1, PM2_supp	Polycystic kidney and liver disease	Further workup needed to confirm of refute the diagnosis	NA
CKD_2	16-2149869-CAG-C	PKD1	c.9914_9915delCT	p.Ser3305CysfsTer84	heterozygous	Pathogenic	PVS1, PS4_mod, PM2_supp	Autosomal dominant polycystic kidney disease	Confirm Clinical Diagnosis	Yes
CKD_3	16-2147228-G-A	PKD1	c.10420C>T	p.Gln3474Ter	heterozygous	Pathogenic	PVS1, PS4_mod, PM2_supp	Autosomal dominant polycystic kidney disease	Confirm Clinical Diagnosis	Yes
CKD_4	13-52548577-T-TG	ATP7B	c.778dupC	p.Gln260ProfsTer10	heterozygous	Pathogenic	PVS1, PM3, PM2_supp	Wilson Disease	Further workup needed to confirm of refute the diagnosis	NA
	13-52548830-CTT-C	ATP7B	c.524_525delAA	p.Lys175SerfsTer28	heterozygous	Pathogenic	PVS1, PM3, PM2_supp
CKD_5	16-2141909-T-G	PKD1	c.11412-2A>C		heterozygous	Pathogenic	PVS1, PS4_mod, PM2_supp	Autosomal dominant polycystic kidney disease	Confirm Clinical Diagnosis	Yes
CKD_6	20-43047140-G-A	HNF4A	c.724G>A	p.Val242Met	heterozygous	Likely pathogenic	PS4, PM1_supp, PM2_supp, PP3	Maturity Onset Diabetes of the Young type 1	Identify a genetic disease that partially explains phenotype	Yes
CKD_7	12-121416590-C-T	HNF1A	c.19C>T	p.Gln7Ter	heterozygous	Pathogenic	PVS1, PS3, PM2_supp	Maturity Onset Diabetes of the Young type 3	Reclassify Disease	Yes
CKD_8	12-121426701-G-A	HNF1A	c.392G>A	p.Arg131Gln	heterozygous	Pathogenic	PP1_Strong, PS2, PS4, PP4_Moderate, PM1, PP3, PM2_Supp, PS3_Supp	Maturity Onset Diabetes of the Young type 3	Reclassify Disease	Yes
CKD_9	12-121432041-G-A	HNF1A	c.788G>A	p.Arg263His	heterozygous	Pathogenic	PS3_supp, PS4, PM1, PM2_supp, PP1_mod, PP3	Maturity Onset Diabetes of the Young type 3	Reclassify Disease	Yes
CKD_10	11-118962204-C-T	HMBS	c.580C>T	p.Gln194Ter	heterozygous	Likely pathogenic	PVS1, PM2_supp	Acute Intermittent Porphyria	Further workup needed to confirm of refute the diagnosis	NA
CKD_11	12-121432209-G-GT	HNF1A	c.955+2dup		heterozygous	Likely pathogenic	PVS1, PM2_supp	Maturity Onset Diabetes of the Young type 3	Reclassify Disease	No
CKD_12	20-43057109-C-T	HNF4A	c.1264C>T	p.Arg422Ter	heterozygous	Likely pathogenic	PVS1, PM2_supp	Maturity Onset Diabetes of the Young type 1	Reclassify Disease	Yes
CKD_13	9-139391095-G-A	NOTCH1	c.7096C>T	p.Gln2366Ter	heterozygous	Likely pathogenic	PVS1_mod, PM2_supp	Congenital heart malformations	Identify a genetic disease that partially explains phenotype	Yes
CKD_14	6-108218852-C-T	SEC63	c.1440+1G>A		heterozygous	Likely pathogenic	PVS1, PM2_supp	Polycystic kidney and liver disease	Further workup needed to confirm of refute the diagnosis	Yes
CKD_15	17-36093617-G-A	HNF1B	c.742C>T	p.Gln248Ter	heterozygous	Pathogenic	PVS1, PS4_mod, PM2_supp	Maturity Onset Diabets of the Young type 5	Reclassify Disease	Yes
CKD_16	5-112175463-GT-G	APC	c.4174delT	p.Ser1392HisfsTer23	heterozygous	Likely pathogenic	PVS1_strong, PM2_supp	Familial Adenomatous Polyposis	Further workup needed to confirm of refute the diagnosis	No
CKD_17	4-39187353-T-C	WDR19	c.14T>C	p.Phe5Ser	heterozygous	Likely pathogenic	PM2_supp, PM3_strong, PP3	Senior Loken Syndrome	Reclassify Disease	Yes
	4-39274682-G-A	WDR19	c.3565+1G>A		heterozygous	Pathogenic	PVS1, PM3, PM2_supp
CKD_18	2-166771850-G-A	TTC21B	c.1999C>T	p.Gln667Ter	heterozygous	Likely pathogenic	PVS1, PM3_supp	Nephronophthisis	Reclassify Disease	Yes
	2-166797621-G-A	TTC21B	c.626C>T	p.Pro209Leu	heterozygous	Pathogenic	PS3_supp, PM2_supp, PM3_verystrong, PP1, PP3
CKD_19	7-117282620-G-A	CFTR	c.3846G>A	p.Trp1282Ter	heterozygous	Pathogenic	PVS1, PS4, PM3_verystrong, PM2_supp	Cystic Fibrosis	Confirm Clinical Diagnosis	Yes
	7-117292931-C-G	CFTR	c.3909C>G	p.Asn1303Lys	heterozygous	Pathogenic	PS3_mod, PS4, PM3_verystrong, PM2_supp, PP3
CKD_20	19-11559732-C-G	PRKCSH	c.1269C>G	p.Tyr423Ter	heterozygous	Pathogenic	PVS1, PS4_supp, PM2_supp	Polycystic kidney and liver disease	Identify a genetic disease that partially explains phenotype	NA
CKD_21	11-5248232-T-A	HBB	c.20A>T	p.Glu7Val	heterozygous	Pathogenic	PS3, PS4, PM3_verystrong, PM5	Beta Thalassemia	Confirm Clinical Diagnosis	Yes
	11-5248233-C-T	HBB	c.19G>A	p.Glu7Lys	heterozygous	Pathogenic	PS3, PS4, PM3_verystrong, PM5
CKD_22	12-6443327-A-C	TNFRSF1A	c.123T>G	p.Asp41Glu	heterozygous	Likely pathogenic	PS4, PM6, PP1	Familial periodic fever	Further workup needed to confirm of refute the diagnosis	No
CKD_23	6-108197868-T-A	SEC63	c.1936-2A>T		heterozygous	Likely pathogenic	PVS1, PM2_supp	Polycystic liver disease	Further workup needed to confirm of refute the diagnosis	NA
CKD_24	6-51656157-C-A	PKHD1	c.8317G>T	p.Val2773Leu	heterozygous	Likely pathogenic	PM2_supp, PM3_strong, PP3	Autosomal recessive polycystic kidney disease	Reclassify Disease	Yes
	6-51924836-G-A	PKHD1	c.1123C>T	p.Arg375Trp	heterozygous	Likely pathogenic	PM2_supp, PM3_strong, PP3			Yes
CKD_25	9-135797205-C-CCTTGACCACTTCT	TSC1	c.651_663dupAGAAGTGGTCAAG	p.Pro222ArgfsTer24	heterozygous	Likely pathogenic	PVS1, PM2_supp	Tuberous Sclerosis	Confirm Clinical Diagnosis	No

## Sheet: classification
Confirm Clinical Diagnosis
Reclassify disease
Identify a molecular subtype of inherited CLD
Identify a cause for undiagnosed CLD
Identify a genetic disease that partially explains phenotype
Further workup needed to confirm of refute the liver diagnosis
